# Supplementary material for: A Metric for Evaluating a Transformation of Subscription-Based Journals into Open-Access Journals
Source: J Med Syst. 2020 Oct 6;44(11):196. doi: 10.1007/s10916-020-01651-1 (PMC7538413; doi:10.1007/s10916-020-01651-1)
Supplement: Supplementary file 1 — (XLSX 74 kb) [file 10916_2020_1651_MOESM1_ESM.xlsx]

## Sheet: Tabelle1
	Number of all Articles	NumberOriginal Article	Volume	Year	Issue	Number article per issue	DOI	Received date Thieme webpage (dd.mm.yyyy)	Article / Received rate (dd.mm.yyyy)	Acceped date Thieme webpage (dd.mm.yyyy)	Article / Accepted date (dd.mm.yyyy)	Publication online Thieme webseiten (dd.mm.yyyy)	Article / epub ahead of print (dd.mm.yyyy)	PubMed / epub ahead of print (dd.mm.yyyy)	Duration submission until acceptance	Duration acceptance until publication	Duration submission until publication	Article title	Article type	Comments	Type
1	3	1	53	2014	1	3	10.3414/ME12-01-0078	2012-08-23	2012-08-23	2013-09-12	2013-09-12	2018-01-20	2013-11-19	2013-11-19	55	9.71429	64.7143	Authentication Systems for Securing Clinical Documentation Workflows	Review Artikel		Subscription
2	4	2	53	2014	1	4	10.3414/ME13-01-0079	2013-07-11	2013-07-11	2013-10-28	2013-10-28	2018-01-20	2013-11-19	2013-11-19	15.5714	3.14286	18.7143	Information Technology Acceptance in Health Information Management	Original Articles		Subscription
3	5	3	53	2014	1	5	10.3414/ME12-01-0109	2012-12-01	2012-12-01	2013-07-21	2013-07-21	2018-01-20	2013-11-05	2013-11-05	33.1429	15.2857	48.4286	Regularization in Deformable Registration of Biomedical Images Based on Divergence and Curl Operators	Original Articles		Subscription
4	6	4	53	2014	1	6	10.3414/ME13-01-0035	2013-03-27	2013-03-27	2013-11-04	2013-11-04	2018-01-20	2013-12-09	2013-12-09	31.7143	5	36.7143	An Electronic Specimen Collection Protocol Schema (eSCPS)	Original Articles		Subscription
5	7	5	53	2014	1	7	10.3414/ME13-01-0008	2013-01-20	2013-01-20	2013-11-12	2013-11-12	2018-01-20	2013-12-09	2013-12-09	42.2857	3.85714	46.1429	Development of an Open Metadata Schema for Prospective Clinical Research (openPCR) in China	Original Articles		Subscription
6	8	6	53	2014	1	8	10.3414/ME13-01-0027	2013-03-06	2013-03-06	2013-09-16	2013-09-16	2018-01-20	2013-10-18	2013-10-18	27.7143	4.57143	32.2857	Improvement of Adequate Use of Warfarin for the Elderly Using Decision Tree-based Approaches	Original Articles		Subscription
7	9	7	53	2014	1	9	10.3414/ME13-01-0073	2013-06-26	2013-06-26	2013-10-08	2013-10-08	2018-01-20	2013-12-09	2013-12-09	14.8571	8.85714	23.7143	A Simplification and Implementation of Random-effects Meta-analyses Based on the Exact Distribution of Cochran’s Q	Original Articles		Subscription
8	11	8	53	2014	2	2	10.3414/ME13-02-0030	2013-08-31	2013-08-31	2013-01-28	2013-11-28	2018-01-20	2014-01-30	2014-01-30	12.7143	9	21.7143	Lessons Learned from a Health Record Bank Start-up	Focus Theme -Original Articles		Subscription
9	12	9	53	2014	2	3	10.3414/ME13-02-0003	2013-04-19	2013-04-19	2013-02-09	2013-12-09	2018-01-20	2014-02-18	2014-02-18	33.4286	10.1429	43.5714	The Lower Saxony Bank of Health	Focus Theme -Original Articles		Subscription
10	13	10	53	2014	2	4	10.3414/ME13-02-0051	2013-11-04	2013-11-04	2014-01-04	2014-01-04	2018-01-20	2014-02-11	2014-02-11	8.71429	5.42857	14.1429	Health Data Cooperatives – Citizen Empowerment	Focus Theme -Original Articles		Subscription
11	14	11	53	2014	2	5	10.3414/ME12-02-0015	2012-11-30	2012-11-30	2013-08-30	2013-08-30	2018-01-20	2013-11-05	2013-11-05	39	9.57143	48.5714	LOINC in Prehospital Emergency Medicine in Germany – Experience of the `DIRK´-Project	Original Articles		Subscription
12	15	12	53	2014	2	6	10.3414/ME13-01-0014	2013-02-01	2013-02-01	2013-09-17	2013-09-17	2018-01-20	2013-11-05	2013-11-05	32.5714	7	39.5714	The Integration of the Risk Management Process with the Lifecycle of Medical Device Software	Original Articles		Subscription
13	16	13	53	2014	2	7	10.3414/ME13-01-0022	2013-02-20	2013-02-20	2013-01-12	2013-11-12	2018-01-20	2014-01-30	2014-01-30	43.4286	11.2857	49.1429	Employment of Telemedicine in Emergency Medicine	Original Articles		Subscription
14	17	14	53	2014	2	8	10.3414/ME12-01-0108	2012-12-04	2012-12-04	2013-02-01	2013-12-01	2018-01-20	2014-02-11	2014-02-11	51.7143	10.2857	62	Classification of Exacerbation Episodes in Chronic Obstructive Pulmonary Disease Patients	Original Articles		Subscription
15	18	15	53	2014	2	9	10.3414/ME13-01-0095	2013-08-23	2013-08-23	2014-01-09	2014-01-09	2018-01-20	2014-02-11	2014-02-11	19.8571	4.71429	24.5714	Does Co-morbidity Provide Significant Improvement on Age Adjustment when Predicting Medical Outcomes?	Original Articles		Subscription
16	19	16	53	2014	2	10	10.3414/ME13-01-0047	2013-04-29	2013-04-29	2014-01-01	2014-01-01	2018-01-20	2014-02-27	2014-02-27	35.2857	8.14286	43.4286	A Decision Support System for the Treatment of Patients with Ventricular Assist Device Support	Original Articles		Subscription
17	20	17	53	2014	2	11	10.3414/ME13-01-0046	2013-04-24	2013-04-24	2013-02-20	2013-12-20	2018-01-20	2014-02-27	2014-02-27	34.2857	9.85714	44.1429	Censoring Weighted Separate-and-Conquer Rule Induction from Survival Data	Original Articles		Subscription
18	22	18	53	2014	3	2	10.3414/ME13-02-0009	2013-04-29	2013-04-29	2013-04-02	2013-12-02	2018-01-20	2014-04-14	2014-04-14	31	19	50	Assessing Older Adults’ Perceptions of Sensor Data and Designing Visual Displays for Ambient Environments	Focus Theme -Original Articles		Subscription
19	23	19	53	2014	3	3	10.3414/ME13-02-0008	2013-05-02	2013-05-02	2013-01-06	2013-11-06	2018-01-20	2014-01-30	2014-01-30	43.4286	12.1429	39	Home-centered Health-enabling Technologies and Regional Health Information Systems	Focus Theme -Original Articles		Subscription
20	24	20	53	2014	3	4	10.3414/ME13-02-0010	2013-05-07	2013-05-07	2014-03-01	2014-03-01	2018-01-20	2014-04-14	2014-04-14	42.5714	6.28571	48.8571	Communication Architecture for AAL	Focus Theme -Original Articles		Subscription
21	25	21	53	2014	3	5	10.3414/ME13-01-0075	2013-06-28	2013-06-28	2014-01-26	2014-01-26	2018-01-20	2014-04-14	2014-04-14	30.2857	11.1429	41.4286	A Complementary Graphical Method for Reducing and Analyzing Large Data Sets	Original Articles		Subscription
22	26	22	53	2014	3	6	10.3414/ME13-01-0094	2013-08-19	2013-08-19	2014-02-18	2014-02-18	2018-01-20	2014-04-14	2014-04-14	26.1429	7.85714	34	The Utility of Imputed Matched Sets	Original Articles		Subscription
23	27	23	53	2014	3	7	10.3414/ME13-01-0053	2013-05-04	2013-05-04	2014-02-28	2014-02-28	2018-01-20	2014-04-14	2014-04-14	42.8571	6.42857	49.2857	Comparison of Validity of Mapping between Drug Indications and ICD-10	Original Articles		Subscription
25	29	25	53	2014	3	9	10.3414/ME13-01-0093	2013-08-21	2013-08-21	2014-01-16	2014-01-16	2018-01-20	2014-04-14	2014-04-14	21.1429	12.5714	33.7143	A Pictorial Schema for a Comprehensive User-oriented Identification of Medical Apps	Original Articles		Subscription
26	30	26	53	2014	3	10	10.3414/ME13-01-0032	2013-03-16	2013-03-16	2014-01-27	2014-01-27	2018-01-20	2014-03-14	2014-03-14	45.2857	6.57143	51.8571	Reliable Blood Pressure Self-measurement in the Obstetric Waiting Room	Original Articles		Subscription
27	32	27	53	2014	4	2	10.3414/ME13-12-0142	2013-12-12	2013-12-12	2014-04-25	2014-04-25	2018-01-20	2014-06-27	2014-06-27	19.1429	9	28.1429	Quantitative Conjunctival Provocation Test for Controlled Clinical Trials	Original Articles		Subscription
28	33	28	53	2014	4	3	10.3414/ME13-01-0135	2013-12-03	2013-12-03	2014-06-26	2014-06-26	2018-01-20	2014-07-04	2014-07-04	29.2857	1.14286	30.4286	Investigating Recurrent Neural Networks for OCT A-scan Based Tissue Analysis	Original Articles		Subscription
29	34	29	53	2014	4	4	10.3414/ME13-01-0125	2013-11-22	2013-11-22	2014-03-25	2014-03-25	2018-01-20	2014-07-04	2014-07-04	17.5714	14.4286	32	Lung Registration Using Automatically Detected Landmarks	Original Articles		Subscription
30	35	30	53	2014	4	5	10.3414/ME13-01-0137	2013-12-07	2013-12-07	2014-04-18	2014-04-18	2018-01-20	2014-07-04	2014-07-04	18.8571	11	29.8571	Simulation of Range Imaging-based Estimation of Respiratory Lung Motion	Original Articles		Subscription
31	36	31	53	2014	4	6	10.3414/ME13-01-0134	2013-12-01	2013-12-01	2014-05-26	2014-05-26	2018-01-20	2014-06-18	2014-06-18	25.1429	3.28571	28.4286	Piloting the EHR4CR Feasibility Platform across Europe	Original Articles		Subscription
32	37	32	53	2014	4	7	10.3414/ME13-01-0132	2013-11-30	2013-11-30	2014-06-18	2014-06-18	2018-01-20	2014-07-31	2014-07-31	28.5714	6.14286	34.7143	Evaluating Methods for Intersectoral Comparison of Quality of Care	Original Articles		Subscription
33	38	33	53	2014	4	8	10.3414/ME13-01-0140	2013-12-09	2013-12-09	2014-03-26	2014-03-26	2018-01-20	2014-06-27	2014-06-27	15.2857	13.2857	28.5714	Informative Simultaneous Confidence Intervals in Hierarchical Testing	Original Articles		Subscription
34	40	34	53	2014	4	10	10.3414/ME13-02-0045	2013-10-23	2013-10-23	2014-06-24	2014-06-24	2018-01-20	2014-07-31	2014-07-31	34.8571	5.28571	40.1429	Coupling of Heart Rate and Systolic Blood Pressure in Hypertensive Pregnancy	Focus Theme -Original Articles		Subscription
35	41	35	53	2014	4	11	10.3414/ME13-02-0041	2013-10-15	2013-10-15	2014-05-19	2014-05-19	2018-01-20	2014-07-04	2014-07-04	30.8571	6.57143	37.4286	Computerized Diagnosis of Respira tory Disorders	Focus Theme -Original Articles		Subscription
36	42	36	53	2014	4	12	10.3414/ME13-02-0036	2013-10-14	2013-10-14	2014-05-14	2014-05-14	2018-01-20	2014-06-27	2014-06-27	30.2857	6.28571	36.5714	Point-process Nonlinear Autonomic Assessment of Depressive States in Bipolar Patients	Focus Theme -Original Articles		Subscription
37	43	37	53	2014	4	13	10.3414/ME13-02-0043	2013-10-22	2013-10-22	2014-04-22	2014-04-22	2018-01-20	2014-07-31	2014-07-31	26	14.2857	40.2857	Robust Detection of Sleep Apnea from Holter ECGs	Focus Theme -Original Articles		Subscription
38	44	38	53	2014	4	14	10.3414/ME13-02-0053	2013-11-26	2013-11-26	2014-05-13	2014-05-13	2018-01-20	2014-06-03	2014-06-03	24	3	27	Monitoring Nocturnal Heart Rate with Bed Sensor	Focus Theme -Original Articles		Subscription
39	45	39	53	2014	4	15	10.3414/ME13-02-0047	2013-10-24	2013-10-24	2014-03-13	2014-03-13	2018-01-20	2014-05-23	2014-05-23	20	10.1429	30.1429	Surface and Intramural Reentrant Patterns during Atrial Fibrillation in the Sheep	Focus Theme -Original Articles		Subscription
40	46	40	53	2014	4	16	10.3414/ME13-02-0039	2013-10-14	2013-10-14	2014-02-12	2014-02-12	2018-01-20	2014-05-09	2014-05-09	17.2857	12.2857	29.5714	Slow Adaptation of Ventricular Repolarization as a Cause of Arrhythmia?	Focus Theme -Original Articles		Subscription
41	47	41	53	2014	4	17	10.3414/ME13-02-0040	2013-10-14	2013-10-14	2014-06-03	2014-06-03	2018-01-20	2014-07-31	2014-07-31	33.1429	8.28571	41.4286	Modeling and Quantification of Repolarization Feature Dependency on Heart Rate	Focus Theme -Original Articles		Subscription
42	51	43	53	2014	5	3	10.3414/ME13-01-0085	2013-07-24	2013-07-24	2014-02-24	2014-02-24	2018-01-20	2014-06-06	2014-06-06	30.7143	14.5714	45.2857	Learning the Preferences of Physicians for the Organization of Result Lists of Medical Evidence Articles	Original Articles		Subscription
43	52	44	53	2014	5	4	10.3414/ME14-01-0034	2014-03-10	2014-03-10	2014-04-18	2014-04-18	2018-01-20	2014-07-02	2014-07-02	5.57143	10.7143	16.2857	Prediction Model for Glucose Metabolism Based on Lipid Metabolism	Original Articles		Subscription
44	53	45	53	2014	5	5	10.3414/ME14-01-0004	2014-01-16	2014-01-16	2014-04-22	2014-04-22	2018-01-20	2014-06-06	2014-06-06	13.7143	6.42857	20.1429	Extraction of Cochlear Non-linearities with the Bispectral Analysis	Original Articles		Subscription
45	54	46	53	2014	5	6	10.3414/ME13-01-0088	2013-08-08	2013-08-08	2014-04-10	2014-04-10	2018-01-20	2014-09-23	2014-09-23	35	23.7143	58.7143	Combining Cross-sectional Data on Prevalence with Risk Estimates from a Prediction Model	Original Articles		Subscription
46	57	47	53	2014	5	9	10.3414/ME13-02-0031	2013-09-14	2013-09-14	2014-03-06	2014-03-06	2018-01-20	2014-09-23	2014-09-23	24.7143	28.7143	53.4286	Automatic Heart Rate Normalization for Accurate Energy Expenditure Estimation	Focus Theme -Original Articles		Subscription
47	58	48	53	2014	5	10	10.3414/ME13-02-0033	2013-09-21	2013-09-21	2014-04-25	2014-04-25	2018-01-20	2014-06-27	2014-06-27	30.8571	9	39.8571	Real-time Feedback on Nonverbal Clinical Communication	Focus Theme -Original Articles		Subscription
48	59	49	53	2014	5	11	10.3414/ME13-02-0032	2013-09-19	2013-09-19	2014-03-06	2014-03-06	2018-01-20	2014-05-23	2014-05-23	24	11.1429	35.1429	Adaptable Healing Patient Room for Stroke Patients	Focus Theme -Original Articles		Subscription
49	61	50	53	2014	6	2	10.3414/ME13-01-0122	2013-11-11	2013-11-11	2014-05-02	2014-05-02	2018-01-20	2014-08-12	2014-08-12	24.5714	14.5714	39.1429	The Evolution of Boosting Algorithms	Original Articles		Subscription
50	62	51	53	2014	6	3	10.3414/ME13-01-0123	2013-11-11	2013-11-11	2013-05-02	2014-05-02	2018-01-20	2014-08-12	2014-08-12	52.1429	14.5714	39.1429	Extending Statistical Boosting	Original Articles		Subscription
51	64	53	53	2014	6	5	10.3414/ME14-01-0022	2014-02-10	2014-02-10	2014-07-27	2014-07-27	2018-01-20	2014-10-10	2014-10-10	23.8571	10.7143	34.5714	Highly Cited Articles in Health Care Sciences and Services Field in Science Citation Index Expanded	Original Articles		Subscription
52	65	54	53	2014	6	6	10.3414/ME14-05-0004	2014-08-26	2014-08-26	2014-09-08	2014-09-08	2018-01-20	2014-10-01	2014-10-01	1.85714	3.28571	5.14286	Citation Analysis in Health Care Sciences	Original Articles		Subscription
53	66	55	53	2014	6	7	10.3414/ME14-01-0002	2014-01-09	2014-01-09	2014-03-06	2014-03-06	2018-01-20	2014-06-27	2014-06-27	8	16.1429	24.1429	Spatial Repolarization Heterogeneity and Survival in Chagas Disease	Original Articles		Subscription
54	67	56	53	2014	6	8	10.3414/ME14-01-0007	2014-01-18	2014-01-18	2014-06-11	2014-06-11	2018-01-20	2014-10-10	2014-10-10	20.5714	17.2857	37.8571	ANTONIA Perfusion and Stroke	Original Articles		Subscription
55	68	57	53	2014	6	9	10.3414/ME14-01-0027	2014-02-19	2014-02-19	2014-07-28	2014-07-28	2018-01-20	2014-11-07	2014-11-07	22.7143	14.5714	37.2857	From Adverse Drug Event Detection to Prevention	Original Articles		Subscription
56	69	58	53	2014	6	10	10.3414/ME13-01-0072	2013-06-26	2013-06-26	2014-07-27	2014-07-17	2018-01-20	2014-10-10	2014-10-10	55.1429	12.1429	67.2857	Pictogram-based Method of Visualizing Dietary Intake	Original Articles		Subscription
57	70	59	53	2014	6	11	10.3414/ME14-01-0048	2014-04-29	2014-04-29	2014-08-05	2014-08-05	2018-01-20	2014-11-14	2014-11-14	14	14.4286	28.4286	Chronological Bias in Randomized Clinical Trials Arising from Different Types of Unobserved Time Trends	Original Articles		Subscription
59	74	61	54	2015	1	2	10.3414/ME13-02-0021	2013-06-17	2013-06-17	2014-04-23	2014-04-23	2018-01-22	2014-06-06	2014-06-06	44.2857	6.28571	50.5714	Platform for Efficient Switching between Multiple Devices in the Intensive Care Unit	Focus Theme -Original Articles		Subscription
60	75	62	54	2015	1	3	10.3414/ME13-02-0024	2013-06-14	2013-06-14	2014-04-23	2014-04-23	2018-01-22	2014-06-18	2014-06-18	44.7143	8	52.7143	Clinical Data Integration Model	Focus Theme -Original Articles		Subscription
61	76	63	54	2015	1	4	10.3414/ME13-02-0025	2013-06-15	2013-06-15	2014-03-17	2014-03-17	2018-01-22	2014-12-09	2014-12-09	39.2857	38.1429	77.4286	Bridging Data Models and Terminologies to Support Adverse Drug Event Reporting Using EHR Data	Focus Theme -Original Articles		Subscription
62	77	64	54	2015	1	5	10.3414/ME13-02-0029	2013-06-21	2013-06-21	2014-04-23	2014-04-23	2018-01-22	2014-06-06	2014-06-06	43.7143	6.28571	50	Semi Automated Transformation to OWL Formatted Files as an Approach to Data Integration	Focus Theme -Original Articles		Subscription
63	78	65	54	2015	1	6	10.3414/ME13-02-0027	2013-06-15	2013-06-15	2014-05-07	2014-05-07	2018-01-22	2014-07-02	2014-07-02	46.5714	8	54.5714	An Eligibility Criteria Query Language for Heterogeneous Data Warehouses	Focus Theme -Original Articles		Subscription
64	79	66	54	2015	1	7	10.3414/ME13-02-0022	2013-06-14	2013-06-14	2014-04-09	2014-04-09	2018-01-22	2014-06-03	2014-06-03	42.7143	7.85714	50.5714	Binding SNOMED CT Terms to Archetype Elements	Focus Theme -Original Articles		Subscription
65	80	67	54	2015	1	8	10.3414/ME13-02-0020	2013-06-13	2013-06-13	2014-03-17	2014-03-17	2018-01-22	2014-04-29	2014-04-29	39.5714	6.14286	45.7143	Toward a View-oriented Approach for Aligning RDF-based Biomedical Repositories	Focus Theme -Original Articles		Subscription
66	81	68	54	2015	1	9	10.3414/ME13-02-0026	2013-06-17	2013-06-17	2014-05-07	2014-05-07	2018-01-22	2014-07-04	2014-07-04	46.2857	8.28571	54.5714	Prioritising Lexical Patterns to Increase Axiomatisation in Biomedical Ontologies	Focus Theme -Original Articles		Subscription
67	82	69	54	2015	1	10	10.3414/ME13-02-0019	2013-06-07	2013-06-07	2014-04-23	2014-04-23	2018-01-22	2014-11-26	2014-11-26	45.7143	31	76.7143	Harmonization of Detailed Clinical Models with Clinical Study Data Standards	Focus Theme -Original Articles		Subscription
68	83	70	54	2015	1	11	10.3414/ME14-01-0030	2014-02-28	2014-02-28	2014-07-18	2014-07-18	2018-01-22	2014-12-02	2014-12-02	20	19.5714	39.5714	Health Level Seven Interoperability Strategy: Big Data, Incrementally Structured	Original Articles		Subscription
69	84	71	54	2015	1	12	10.3414/ME14-01-0046	2014-04-22	2014-04-22	2014-10-05	2014-10-05	2018-01-22	2014-10-27	2014-10-27	23.7143	3.14286	26.8571	Frequency Analysis of Medical Concepts in Clinical Trials and their Coverage in MeSH and SNOMED-CT	Original Articles		Subscription
70	85	72	54	2015	1	13	10.3414/ME13-01-0081	2013-07-17	2013-07-17	2014-07-02	2014-07-02	2018-01-22	2014-12-01	2014-12-01	50	21.7143	71.7143	Analysis of Underlying Causes of Inter-expert Disagreement in Retinopathy of Prematurity Diagnosis	Original Articles		Subscription
71	86	73	54	2015	1	14	10.3414/ME14-01-0047	2014-04-28	2014-04-28	2014-08-05	2014-08-05	2018-01-22	2014-11-07	2014-11-07	14.1429	13.4286	27.5714	Interventions to Increase Physician Efficiency and Comfort with an Electronic Health Record System	Original Articles		Subscription
72	89	74	54	2015	2	2	10.3414/ME13-02-0054	2013-12-03	2013-12-03	2014-03-13	2014-03-13	2018-01-22	2014-07-01	2014-07-01	14.2857	15.7143	30	Humanoid Assessing Rehabilitative Exercises	Focus Theme -Original Articles		Subscription
73	90	75	54	2015	2	3	10.3414/ME14-02-0002	2014-01-14	2014-01-14	2014-01-02	2014-11-02	2018-01-22	2015-01-22	2015-01-22	41.7143	11.5714	53.2857	A Novel Virtual Motor Rehabilitation System for Guillain-Barré Syndrome	Focus Theme -Original Articles		Subscription
74	91	76	54	2015	2	4	10.3414/ME14-01-0003	2014-01-14	2014-01-14	2014-06-30	2014-06-30	2018-01-22	2014-11-03	2014-11-03	23.8571	18	41.8571	Virtual Kitchen Test	Focus Theme -Original Articles		Subscription
75	92	77	54	2015	2	5	10.3414/ME14-01-0031	2014-03-03	2014-03-03	2014-10-08	2014-10-08	2018-01-22	2014-11-14	2014-11-14	31.2857	5.28571	36.5714	Toward a Formalization of the Process to Select IMIA Yearbook Best Papers	Original Articles		Subscription
76	93	78	54	2015	2	6	10.3414/ME13-01-0109	2013-10-03	2013-10-03	2014-07-05	2014-07-05	2018-01-22	2014-10-10	2014-10-10	39.2857	13.8571	53.1429	Exercise Recognition for Kinect-based Telerehabilitation	Original Articles		Subscription
77	94	79	54	2015	2	7	10.3414/ME14-01-0021	2014-02-07	2014-02-07	2014-10-01	2014-10-01	2018-01-22	2014-11-03	2014-11-03	33.7143	4.71429	38.4286	UceWeb: a Web-based Collaborative Tool for Collecting and Sharing Quality of Life Data	Original Articles		Subscription
78	95	80	54	2015	2	8	10.3414/ME13-01-0130	2013-11-29	2013-11-29	2014-09-15	2014-09-15	2018-01-22	2014-10-20	2014-10-20	41.4286	5	46.4286	Adaptive Semantic Tag Mining from Heterogeneous Clinical Research Texts	Original Articles		Subscription
79	96	81	54	2015	2	9	10.3414/ME14-01-0049	2014-04-30	2014-04-30	2014-09-17	2014-09-17	2018-01-22	2014-10-27	2014-10-27	20	5.71429	25.7143	Influence of Parameter Settings in Voxel-based Morphometry 8	Original Articles		Subscription
80	97	82	54	2015	2	10	10.3414/ME14-01-0050	2014-05-02	2014-05-02	2014-09-23	2014-09-23	2018-01-22	2014-11-14	2014-11-14	20.5714	7.42857	28	Extraction of Response Waveforms of Heartbeat and Blood Pressure to Swallowing	Original Articles		Subscription
81	98	83	54	2015	2	11	10.3414/ME13-01-0127	2013-11-25	2013-11-25	2014-06-25	2014-06-25	2018-01-22	2014-11-07	2014-11-07	30.2857	19.2857	49.5714	A Probabilistic Model to Investigate the Properties of Prognostic Tools for Falls	Original Articles		Subscription
82	102	84	54	2015	3	2	10.3414/ME13-02-0046	2013-10-23	2013-10-23	2014-03-30	2014-03-30	2018-01-22	2014-05-23	2014-05-23	22.5714	7.71429	30.2857	Quadratic Phase Couplings in the EEG of Premature and Full-term Newborn during Quiet Sleep	Focus Theme -Original Articles		Subscription
83	103	85	54	2015	3	3	10.3414/ME13-02-0044	2013-10-22	2013-10-22	2014-03-30	2014-03-30	2018-01-22	2014-05-09	2014-05-09	22.7143	5.71429	28.4286	Auditory and Nociceptive Stimuli Responses in the Electroencephalogram	Focus Theme -Original Articles		Subscription
84	104	86	54	2015	3	4	10.3414/ME13-02-0037	2013-11-20	2013-11-20	2014-02-26	2014-11-26	2018-01-22	2015-02-06	2015-02-06	53	10.2857	63.2857	An Averaging Technique for the P300 Spatial Distribution	Focus Theme -Original Articles		Subscription
85	105	87	54	2015	3	5	10.3414/ME13-02-0049	2013-11-01	2013-11-01	2014-08-07	2014-08-07	2018-01-22	2014-11-26	2014-11-26	39.8571	15.8571	55.7143	Motor Unit Tracking Using High Density Surface Electromyography (HDsEMG)	Focus Theme -Original Articles		Subscription
86	106	88	54	2015	3	6	10.3414/ME13-02-0042	2013-10-21	2013-10-21	2014-01-24	2014-01-24	2018-01-22	2014-05-09	2014-05-09	13.5714	15	28.5714	Individual Thresholding of Voxel-based Functional Connectivity Maps	Focus Theme -Original Articles		Subscription
87	107	89	54	2015	3	7	10.3414/ME13-02-0052	2013-11-05	2013-11-05	2014-04-16	2014-12-16	2018-01-22	2015-04-24	2015-04-24	58	18.4286	76.4286	Stochastic Dynamic Causal Modelling of fMRI Data with Multiple-Model Kalman Filters	Focus Theme -Original Articles		Subscription
88	108	90	54	2015	3	8	10.3414/ME13-02-0038	2013-10-14	2013-10-14	2014-08-07	2014-08-07	2018-01-22	2014-12-12	2014-12-12	42.4286	18.1429	60.5714	Decision Making Concepts for the Remote, Personalized Evaluation of COPD Patients’ Health Status	Focus Theme -Original Articles		Subscription
89	109	91	54	2015	3	9	10.3414/ME14-01-0082	2014-08-08	2014-08-08	31.02.2014	2014-12-31	2018-01-22	2015-02-06	2015-02-06	20.7143	5.28571	26	Daily Life Activity Routine Discovery in Hemiparetic Rehabilitation Patients Using Topic Models	Original Articles		Subscription
90	110	92	54	2015	3	10	10.3414/ME14-01-0080	2014-08-06	2014-08-06	2015-01-03	2015-01-03	2018-01-22	2015-03-12	2015-03-12	21.4286	9.71429	31.1429	Methods for Transition Toward Computer Assisted Cognitive Examination	Original Articles		Subscription
91	111	93	54	2015	3	11	10.3414/ME14-01-0061	2014-06-07	2014-06-07	2015-01-07	2015-01-07	2018-01-22	2015-01-21	2015-01-21	30.5714	2	32.5714	A Time Series Based Sequence Prediction Algorithm to Detect Activities of Daily Living in Smart Home	Original Articles		Subscription
92	112	94	54	2015	3	12	10.3414/ME14-01-0053	2014-05-15	2014-05-15	2014-01-02	2014-12-02	2018-01-22	2015-01-22	2015-01-22	28.7143	7.28571	36	Mapping a Nursing Terminology Subset to open EHR Archetypes	Original Articles		Subscription
93	113	95	54	2015	3	13	10.3414/ME13-01-0133	2013-12-01	2013-12-01	2014-10-08	2014-10-08	2018-01-22	2014-11-07	2014-11-07	44.4286	4.28571	48.7143	Secure Secondary Use of Clinical Data with Cloud-based NLP Services	Original Articles		Subscription
94	114	96	54	2015	3	14	10.3414/ME14-01-0091	2014-09-09	2014-09-09	2014-01-05	2014-11-05	2018-01-22	2015-01-22	2015-01-22	8.14286	11.1429	19.2857	Drop the Likelihood Ratio	Original Articles		Subscription
95	120	97	54	2015	4	3	10.3414/ME14-01-0119	2014-11-13	2014-11-13	2015-03-04	2015-03-04	2018-01-22	2015-07-21	2015-07-21	15.8571	19.8571	35.7143	Evidence-based Health Informatics: How Do We Know What We Know?	Original Articles		Subscription
96	122	99	54	2015	4	5	10.3414/ME14-05-0001	2014-07-09	2014-07-09	2014-10-20	2014-10-20	2018-01-22	2014-12-16	2014-12-16	14.7143	8.14286	22.8571	What Are Complex eHealth Innovations and How Do You Measure Them?	Original Articles		Subscription
97	123	100	54	2015	4	6	10.3414/ME14-01-0093	2014-09-15	2014-09-15	2015-03-15	2015-03-15	2018-01-22	2015-05-29	2015-05-29	25.8571	10.7143	36.5714	Linked Records of Children with Traumatic Brain Injury	Original Articles		Subscription
98	124	101	54	2015	4	7	10.3414/ME15-01-0010	2015-01-14	2015-01-14	2015-02-27	2015-02-27	2018-01-22	2015-04-02	2015-04-02	6.28571	4.85714	11.1429	An Evaluation of Patient Safety Event Report Categories Using Unsupervised Topic Modeling	Original Articles		Subscription
99	125	102	54	2015	4	8	10.3414/ME14-01-0137	2014-12-10	2014-12-10	2015-05-30	2015-05-30	2018-01-22	2015-07-21	2015-07-21	24.4286	7.42857	31.8571	Exploiting Distributed, Heterogeneous and Sensitive Data Stocks while Maintaining the Owner’s Data Sovereignty	Original Articles		Subscription
100	126	103	54	2015	4	9	10.3414/ME13-01-0121	2013-11-06	2013-11-06	2015-01-16	2015-01-16	2018-01-22	2015-03-12	2015-03-12	62.2857	7.85714	70.1429	Cost-effectiveness Analysis with Influence Diagrams	Original Articles		Subscription
101	127	104	54	2015	4	10	10.3414/ME14-01-0101	2014-10-10	2014-11-11	2015-01-21	2015-01-21	2018-01-22	2015-03-03	2015-03-03	10.1429	5.85714	16	Methods for Ensuring High Quality of Coding of Cause of Death	Original Articles		Subscription
102	128	105	54	2015	4	11	10.3414/ME14-01-0133	2014-12-05	2014-12-05	2015-06-03	2015-06-03	2018-01-22	2015-07-21	2015-07-21	25.7143	6.85714	32.5714	MOSAIC – A Modular Approach to Data Management in Epidemiological Studies	Original Articles	Open Access	Subscription
103	129	106	54	2015	4	12	10.3414/ME14-01-0139	2014-12-18	2014-12-18	2015-02-18	2015-02-18	2018-01-22	2015-03-10	2015-03-10	8.85714	2.85714	11.7143	Job Profiles of Biomedical Informatics Graduates	Original Articles		Subscription
104	134	107	54	2015	5	2	10.3414/ME15-02-0002	2015-02-02	2015-02-02	2015-07-06	2015-07-06	2018-01-22	2015-09-23	2015-09-23	22	11.2857	33.2857	Evaluation of an Integrated Telemonitoring Surveillance System in Patients with Coronary Heart Disease	Original Articles		Subscription
105	135	108	54	2015	5	3	10.3414/ME14-02-0027	2015-02-03	2015-02-03	2015-09-04	2015-09-04	2018-01-22	2015-09-17	2015-09-17	30.4286	1.85714	32.2857	Modeling Interoperable Information Systems with 3LGM² and IHE	Original Articles		Subscription
106	136	109	54	2015	5	4	10.3414/ME14-01-0141	2014-12-19	2014-12-19	2015-05-13	2015-05-13	2018-01-22	2015-06-12	2015-06-12	20.7143	4.28571	25	GerOSS (German Obstetric Surveillance System)	Original Articles		Subscription
107	137	110	54	2015	5	5	10.3414/ME15-02-0001	2015-01-01	2015-01-01	2015-09-01	2015-09-01	2018-01-22	2015-09-22	2015-09-22	34.7143	3	37.7143	Cognitive Maps to Visualise Clinical Cases in Handovers	Original Articles		Subscription
108	138	111	54	2015	5	6	10.3414/ME14-02-0025	2014-12-16	2014-12-16	2015-09-03	2015-09-03	2018-01-22	2015-09-30	2015-09-30	37.2857	3.85714	41.1429	Developing a Workflow Composite Score to Measure Clinical Information Logistics	Original Articles		Subscription
109	139	112	54	2015	5	7	10.3414/ME14-02-0023	2014-12-08	2014-12-08	2015-09-09	2015-09-09	2018-01-22	2015-10-02	2015-10-02	39.2857	3.28571	42.5714	Adaptive Designs with Discrete Test Statistics and Consideration of Overrunning	Original Articles		Subscription
110	140	113	54	2015	5	8	10.3414/ME14-02-0026	2014-12-15	2014-12-15	2015-07-24	2015-07-24	2018-01-22	2015-09-30	2015-09-30	31.5714	9.71429	41.2857	A Comprehensive Assessment Tool for Patient Registry Software Systems: The CIPROS Checklist	Original Articles		Subscription
111	141	114	54	2015	5	9	10.3414/ME14-02-0030	2014-12-16	2014-12-16	2015-09-01	2015-09-01	2018-01-22	2015-09-17	2015-09-17	37	2.28571	39.2857	A Generic Data Harmonization Process for Cross-linked Research and Network Interaction	Original Articles		Subscription
112	142	115	54	2015	5	10	10.3414/ME14-02-0024	2014-12-15	2014-12-15	2015-07-06	2015-07-06	2018-01-22	2015-09-30	2015-09-30	29	12.2857	41.2857	Assignment of Empirical Mode Decomposition Components and Its Application to Biomedical Signals	Original Articles		Subscription
113	146	117	54	2015	6	3	10.3414/ME15-01-0064	2015-05-05	2015-05-05	2015-06-09	2015-06-09	2018-01-23	2015-09-17	2015-09-17	5	14.2857	19.2857	Combining Health Data Uses to Ignite Health System Learning	Original Articles		Subscription
114	148	119	54	2015	6	5	10.3414/ME15-01-0005	2015-01-07	2015-01-07	2015-03-27	2015-03-27	2018-01-23	2015-05-13	2015-05-13	11.2857	6.71429	18	Alpha EEG Frontal Asymmetries during Audiovisual Perception in Cochlear Implant Users	Original Articles		Subscription
115	149	120	54	2015	6	6	10.3414/ME14-01-0113	2015-11-06	2014-11-06	2015-04-13	2015-04-13	2018-01-23	2015-06-25	2015-06-25	22.5714	10.4286	33	Analysis of Clinical Cohort Data Using Nested Case-control and Case-cohort Sampling Designs	Original Articles		Subscription
116	150	121	54	2015	6	7	10.3414/ME15-01-0023	2015-02-08	2015-02-08	2015-05-29	2015-05-29	2018-01-23	2015-06-11	2015-06-11	15.7143	1.85714	17.5714	Use of a Latent Topic Model for Characteristic Extraction from Health Checkup Questionnaire Data	Original Articles		Subscription
117	151	122	54	2015	6	8	10.3414/ME15-01-0038	2015-03-07	2015-03-07	2015-06-11	2015-06-11	2018-01-23	2015-09-22	2015-09-22	13.7143	14.7143	28.4286	Understanding the Relationship between Social Cognition and Word Difficulty	Original Articles		Subscription
118	152	123	54	2015	6	9	10.3414/ME14-01-0088	2014-08-28	2014-08-28	2015-04-16	2015-04-16	2018-01-23	2015-05-22	2015-05-22	33	5.14286	38.1429	*informatics: Identifying and Tracking Informatics Sub-Discipline Terms in the Literature	Original Articles		Subscription
119	153	124	54	2015	6	10	10.3414/ME15-01-0138	2015-10-20	2015-10-20	2015-10-22	2015-10-22	2018-01-23	2015-11-18	2015-11-18	0.285714	3.85714	4.14286	Improving Bridging from Informatics Practice to Theory	Original Articles		Subscription
120	156	125	54	2015	6	13	10.3414/ME14-02-0018	2014-10-03	2014-10-03	2015-09-03	2015-09-03	2018-01-23	2015-11-04	2015-11-04	47.8571	8.85714	56.7143	Scaling-up NLP Pipelines to Process Large Corpora of Clinical Notes	Focus Theme -Original Articles		Subscription
121	157	126	54	2015	6	14	10.3414/ME14-02-0009	2014-09-14	2014-09-14	2015-07-06	2015-07-06	2018-01-23	2015-11-18	2015-11-18	42.1429	19.2857	61.4286	Predicting Depression among Patients with Diabetes Using Longitudinal Data	Focus Theme -Original Articles		Subscription
122	158	127	54	2015	6	15	10.3414/ME14-02-0017	2014-12-02	2014-10-02	2015-09-16	2015-09-16	2018-01-23	2015-11-09	2015-11-09	49.8571	7.71429	57.5714	Predicting 30-day Hospital Readmission with Publicly Available Administrative Database	Focus Theme -Original Articles		Subscription
123	162	128	55	2016	1	2	10.3414/ME14-01-0132	2014-12-04	2014-12-04	2015-05-21	2015-05-21	2018-01-08	2015-09-25	2015-09-25	24	18.1429	42.1429	A Bayesian Hybrid Adaptive Randomisation Design for Clinical Trials with Survival Outcomes	Original Articles		Subscription
124	163	129	55	2016	1	3	10.3414/ME15-01-0031	2015-03-01	2015-03-01	2015-06-25	2015-06-25	2018-01-08	2015-09-25	2015-09-25	16.5714	13.1429	29.7143	Clinical Complexity in Medicine: A Measurement Model of Task and Patient Complexity	Original Articles	Open Access	Subscription
125	164	130	55	2016	1	4	10.3414/ME15-01-0043	2015-03-14	2015-03-14	2015-06-24	2015-06-24	2018-01-08	2015-09-25	2015-09-25	14.5714	13.2857	27.8571	Semi-automation of Doppler Spectrum Image Analysis for Grading Aortic Valve Stenosis Severity	Original Articles		Subscription
126	165	131	55	2016	1	5	10.3414/ME14-01-0131	2014-12-04	2014-12-04	2015-05-26	2015-05-26	2018-01-08	2015-11-18	2015-11-18	0	25.1429	49.8571	Boosting in Nonlinear Regression Models with an Application to DCE-MRI Data	Original Articles		Subscription
127	166	132	55	2016	1	6	10.3414/ME14-01-0071	2014-07-03	2014-07-03	2015-04-06	2015-04-06	2018-01-08	2015-04-30	2015-04-30	39.5714	3.42857	43	Diagnosis of Cognitive Impairment Compatible with Early Diagnosis of Alzheimer’s Disease	Original Articles		Subscription
128	167	133	55	2016	1	7	10.3414/ME15-01-0050	2015-03-23	2015-03-23	2015-06-16	2015-06-16	2018-01-08	2015-09-22	2015-09-22	12.1429	14	26.1429	Modelling Ecological Cognitive Rehabilitation Therapies for Building Virtual Environments in Brain Injury	Original Articles		Subscription
129	169	134	55	2016	1	9	10.3414/ME14-01-0106	2014-10-28	2014-10-28	2015-09-07	2015-09-07	2018-01-08	2015-09-22	2015-09-22	44.8571	2.14286	47	Self-assessment of Rheumatoid Arthritis Disease Activity Using a Smartphone Application	Focus Theme -Original Articles		Subscription
130	170	135	55	2016	1	10	10.3414/ME14-01-0120	2014-11-27	2014-11-27	2015-09-17	2015-09-17	2018-01-08	2015-12-07	2015-12-07	42	11.5714	53.5714	Interaction Detection with Depth Sensing and Body Tracking Cameras in Physical Rehabilitation	Focus Theme -Original Articles		Subscription
131	171	136	55	2016	1	11	10.3414/ME14-01-0125	2014-11-26	2014-11-26	2015-10-06	2015-10-06	2018-01-08	2015-12-07	2015-12-07	44.8571	8.85714	53.7143	Eye Gaze Correlates of Motor Impairment in VR Observation of Motor Actions	Focus Theme -Original Articles		Subscription
132	172	137	55	2016	1	12	10.3414/ME14-01-0126	2014-11-26	2014-11-26	2015-09-03	2015-09-03	2018-01-08	2015-12-07	2015-12-07	40.1429	13.5714	53.7143	Quantitative Evaluation of Performance during Robot-assisted Treatment	Focus Theme -Original Articles		Subscription
133	173	138	55	2016	1	13	10.3414/ME14-02-0020	2014-11-11	2014-11-11	2015-10-15	2015-10-15	2018-01-08	2015-12-10	2015-12-10	48.2857	8	56.2857	Virtual Reality to Assess and Treat Lower Extremity Disorders in Post-stroke Patients	Focus Theme -Original Articles		Subscription
134	174	139	55	2016	1	14	10.3414/ME14-02-0021	2014-11-18	2014-11-18	2015-07-01	2015-07-01	2018-01-08	2015-12-10	2015-12-10	0	23.1429	55.2857	Evaluation of Cognitive Functions through the Systemic Lisbon Battery: Normative Data	Focus Theme -Original Articles		Subscription
135	175	140	55	2016	1	15	10.3414/ME14-02-0022	2014-11-23	2014-11-23	2015-09-22	2015-09-22	2018-01-08	2015-12-15	2015-12-15	43.2857	12	55.2857	ACL Reconstruction Decision Support	Focus Theme -Original Articles		Subscription
136	176	141	55	2016	2	1	10.3414/ME15-01-0151	2015-11-17	2015-11-17	2016-01-18	2016-01-18	2018-01-08	2016-02-05	2016-02-05	8.85714	2.57143	11.4286	Models and Data Sources Used in Systems Medicine	Original Articles		Subscription
137	177	142	55	2016	2	2	10.3414/ME15-01-0045	2015-03-18	2015-03-18	2015-01-11	2015-11-11	2018-01-08	2016-01-15	2016-01-15	34	9.28571	43.2857	SPIRIT: Systematic Planning of Intelligent Reuse of Integrated Clinical Routine Data	Original Articles		Subscription
138	178	143	55	2016	2	3	10.3414/ME15-01-0082	2015-07-03	2015-07-03	2015-11-09	2015-09-15	2018-01-08	2015-11-04	2015-11-04	10.5714	7.14286	17.7143	Integrated Data Repository Toolkit (IDRT)	Original Articles		Subscription
139	179	144	55	2016	2	4	10.3414/ME14-01-0087	2014-08-25	2014-08-25	2015-03-25	2015-03-25	2018-01-08	2015-04-20	2015-04-20	30.2857	3.71429	34	Evaluation of a Binary Semi-supervised Classification Technique for Probabilistic Record Linkage	Original Articles		Subscription
140	180	145	55	2016	2	5	10.3414/ME14-01-0066	2014-06-27	2014-06-27	2015-06-30	2015-06-30	2018-01-08	2015-09-23	2015-09-23	52.5714	12.1429	64.7143	Can Natural Language Processing Improve the Efficiency of Vaccine Adverse Event Report Review?	Original Articles		Subscription
141	181	146	55	2016	2	6	10.3414/ME15-01-0081	2015-05-02	2015-07-02	2016-01-30	2016-01-30	2018-01-08	2016-02-24	2016-02-24	30.2857	3.57143	33.8571	Standard Information Models for Representing Adverse Sensitivity Information in Clinical Documents	Original Articles		Subscription
142	182	147	55	2016	2	7	10.3414/ME14-01-0104	2014-10-20	2014-10-20	2015-03-25	2015-03-25	2018-01-08	2015-04-30	2015-04-30	22.2857	5.14286	27.4286	Quality Assurance of UMLS Semantic Type Assignments Using SNOMED CT Hierarchies	Original Articles		Subscription
143	183	148	55	2016	2	8	10.3414/ME15-01-0016	2015-01-29	2015-01-29	2015-08-10	2015-08-10	2018-01-08	2015-12-15	2015-12-15	27.5714	18.1429	45.7143	Core Standards of the EUBIROD Project	Original Articles		Subscription
144	184	149	55	2016	2	9	10.3414/ME15-01-0068	2015-05-17	2015-05-17	2015-09-29	2015-09-29	2018-01-08	2015-12-15	2015-12-15	19.2857	11	30.2857	Application of a Regenstrief RELMA V.6.6 to Map Russian Laboratory Terms to LOINC	Original Articles		Subscription
145	185	150	55	2016	2	10	10.3414/ME15-01-0004	2015-01-06	2015-01-06	2015-10-22	2015-10-22	2018-01-08	2015-12-18	2015-12-18	0	8.14286	49.4286	Implications from Under-reporting at Lifetime, Death Certificate Notifications and Trace-back on the Recorded Incidence of a “Newly” Established Population-based Cancer Registry	Original Articles		Subscription
146	186	151	55	2016	2	11	10.3414/ME15-01-0099	2015-07-27	2015-07-27	2016-02-01	2016-02-01	2018-01-08	2016-02-24	2016-02-24	27	3.28571	30.2857	Registries in Clinical Epidemiology: the European Surveillance System on Contact Allergies (ESSCA)	Original Articles		Subscription
147	189	152	55	2016	3	1	10.3414/ME14-01-0052	2014-06-02	2014-06-02	2016-01-09	2016-01-19	2018-01-08	2016-03-04	2016-03-04	85.1429	6.42857	91.5714	A Cloud Architecture for Teleradiology-as-a-Service	Original Articles		Subscription
148	190	153	55	2016	3	2	10.3414/ME15-01-0148	2015-11-09	2015-11-09	2016-03-21	2016-03-21	2018-01-08	2016-04-20	2016-04-20	19	4.28571	23.2857	Evaluation of Spontaneous Spinal Cerebrospinal Fluid Leaks Disease by Computerized Image Processing	Original Articles		Subscription
149	191	154	55	2016	3	3	10.3414/ME15-01-0142	2015-10-27	2015-10-27	2015-02-21	2015-12-21	2018-01-08	2016-02-05	2016-02-05	7.85714	6.57143	14.4286	Sequence Mining of Comorbid Neurodevelopmental Disorders Using the SPADE Algorithm	Original Articles		Subscription
150	192	155	55	2016	3	4	10.3414/ME14-01-0015	2014-01-28	2014-01-28	2014-03-18	2015-03-18	2018-01-08	2015-04-30	2015-04-30	59.1429	6.14286	65.2857	Success/Failure Prediction of Noninvasive Mechanical Ventilation in Intensive Care Units	Original Articles		Subscription
151	193	156	55	2016	3	5	10.3414/ME15-01-0101	2015-06-28	2015-07-28	2015-02-08	2016-02-08	2018-01-08	2016-04-11	2016-04-11	27.8571	9	36.8571	Identification of Patients with Myocardial Infarction	Original Articles		Subscription
152	194	157	55	2016	3	6	10.3414/ME15-01-0088	2015-07-19	2015-07-19	2016-02-01	2016-02-01	2018-01-08	2016-04-11	2016-04-11	28.1429	10	38.1429	Comparison of Pulse Rate Variability and Heart Rate Variability for Hypoglycemia Syndrome	Original Articles		Subscription
153	195	158	55	2016	3	7	10.3414/ME15-01-0120	2015-09-09	2015-09-09	2016-02-10	2016-02-10	2018-01-08	2016-04-20	2016-04-20	22	10	32	Data Driven Computer Simulation to Analyse an ECG Limb Lead System Used in Connected Health Environments	Original Articles		Subscription
154	196	159	55	2016	3	8	10.3414/ME15-01-0112	2015-08-26	2015-08-26	2016-02-07	2016-02-07	2018-01-08	2016-03-04	2016-03-04	23.5714	3.71429	27.2857	Valx: A System for Extracting and Structuring Numeric Lab Test Comparison Statements from Text	Original Articles		Subscription
155	197	160	55	2016	3	9	10.3414/ME15-01-0152	2015-09-20	2015-11-20	2016-03-11	2016-03-11	2018-01-08	2016-04-20	2016-04-20	16	5.71429	21.7143	A Simple Sampling Method for Estimating the Accuracy of Large Scale Record Linkage Projects	Original Articles		Subscription
156	198	161	55	2016	3	10	10.3414/ME15-01-0076	2015-06-15	2015-06-15	2016-03-01	2016-03-01	2018-01-08	2016-04-20	2016-04-20	37.1429	7.14286	44.2857	Evaluation of Large-scale Data to Detect Irregularity in Payment for Medical Services	Original Articles		Subscription
157	199	162	55	2016	3	11	10.3414/ME15-01-0131	2015-10-09	2015-10-09	2016-02-07	2016-02-07	2018-01-08	2016-03-04	2016-03-04	17.2857	3.71429	21	Is There a Consensus when Physicians Evaluate the Relevance of Retrieved Systematic Reviews?	Original Articles		Subscription
158	204	163	55	2016	4	5	10.3414/ME15-05-0009	2015-07-22	2015-07-22	2015-07-07	2015-10-07	2018-01-08	2016-07-13	2016-07-13	11	40	51	Computational Electrocardiography: Revisiting Holter ECG Monitoring	Original Articles		Subscription
159	206	165	55	2016	4	7	10.3414/ME15-01-0154	2015-11-24	2015-11-24	2016-04-25	2016-04-25	2018-01-08	2016-06-28	2016-06-28	21.8571	9.14286	31	Identifying Complementary and Alternative Medicine Usage Information from Internet Resources	Original Articles		Subscription
160	207	166	55	2016	4	8	10.3414/ME15-01-0143	2015-10-28	2015-10-28	2016-02-18	2016-02-18	2018-01-08	2016-06-20	2016-06-20	16.1429	17.5714	33.7143	What Searches Do Users Run on PEDro?	Original Articles		Subscription
161	208	167	55	2016	4	9	10.3414/ME15-01-0108	2015-08-17	2015-08-17	2016-05-19	2016-05-19	2018-01-08	2016-07-20	2016-07-20	39.4286	8.85714	48.2857	Link Prediction on a Network of Co-occurring MeSH Terms: Towards Literature-based Discovery	Original Articles		Subscription
162	209	168	55	2016	4	10	10.3414/ME16-01-0012	2016-02-05	2016-02-05	2016-04-12	2016-04-12	2018-01-08	2016-06-20	2016-06-20	9.57143	9.85714	19.4286	The Importance of Context: Risk-based De-identification of Biomedical Data	Original Articles		Subscription
163	210	169	55	2016	4	11	10.3414/ME15-01-0122	2015-09-10	2015-09-10	2016-04-18	2016-04-18	2018-01-08	2016-07-13	2016-07-13	31.5714	12.2857	43.8571	Is the Juice Worth the Squeeze? Costs and Benefits of Multiple Human Annotators for Clinical Text De-identification	Original Articles		Subscription
164	211	170	55	2016	4	12	10.3414/ME15-02-0020	2015-12-18	2015-12-18	2016-03-21	2016-03-21	2018-01-08	2016-07-13	2016-07-13	13.4286	16.2857	29.7143	An Unconditional Test for Change Point Detection in Binary Sequences with Applications to Clinical Registries	Focus Theme -Original Articles		Subscription
165	212	171	55	2016	4	13	10.3414/ME15-02-0019	2015-12-15	2015-12-15	2016-04-25	2016-04-25	2018-01-08	2016-07-13	2016-07-13	18.8571	11.2857	30.1429	Automated Classification of Selected Data Elements from Free-text Diagnostic Reports for Clinical Research	Focus Theme -Original Articles		Subscription
166	213	172	55	2016	4	14	10.3414/ME15-02-0015	2015-12-15	2015-12-15	2016-06-15	2016-06-15	2018-01-08	2016-07-13	2016-07-13	26.1429	4	30.1429	Data Linkage from Clinical to Study Databases via an R Data Warehouse User Interface	Focus Theme -Original Articles		Subscription
167	216	173	55	2016	5	2	10.3414/ME15-02-0005	2015-07-20	2015-07-20	2015-08-11	2015-11-11	2018-01-08	2016-08-15	2016-08-15	16.2857	39.7143	56	The New Role of Biomedical Informatics in the Age of Digital Medicine	Original Articles		Subscription
168	218	175	55	2016	5	4	10.3414/ME16-01-0033	2016-03-11	2016-03-11	2016-06-21	2016-06-21	2018-01-08	2016-09-14	2016-09-14	14.5714	12.1429	26.7143	Approaches to Regularized Regression – A Comparison between Gradient Boosting and the Lasso	Original Articles		Subscription
169	219	176	55	2016	5	5	10.3414/ME16-01-0035	2016-03-14	2016-03-14	2016-05-19	2016-05-19	2018-01-08	2016-09-02	2016-09-02	9.42857	15.1429	24.5714	A Factor Analysis Approach for Clustering Patient Reported Outcomes	Original Articles		Subscription
170	220	177	55	2016	5	6	10.3414/ME15-01-0080	2015-06-01	2015-07-01	2016-05-23	2016-05-23	2018-01-08	2016-08-05	2016-08-05	46.7143	10.5714	57.2857	Identifying Important Attributes for Prognostic Prediction in Traumatic Brain Injury Patients	Original Articles		Subscription
171	221	178	55	2016	5	7	10.3414/ME15-01-0137	2015-10-19	2015-10-19	2016-04-04	2016-04-04	2018-01-08	2016-09-14	2016-09-14	24	23.2857	47.2857	To Explore Intracerebral Hematoma with a Hybrid Approach and Combination of Discriminative Factors	Original Articles		Subscription
172	222	179	55	2016	5	8	10.3414/ME15-01-0104	2015-08-11	2015-08-11	2016-04-18	2016-04-18	2018-01-08	2016-07-13	2016-07-13	35.8571	12.2857	48.1429	3D Geometric Analysis of the Pediatric Aorta in 3D MRA Follow-Up Images with Application to Aortic Coarctation	Original Articles		Subscription
173	223	180	55	2016	5	9	10.3414/ME16-01-0026	2016-03-02	2016-03-02	2016-06-16	2016-06-16	2018-01-08	2016-09-14	2016-09-14	15.1429	12.8571	28	Optimizing Estimates of Instantaneous Heart Rate from Pulse Wave Signals with the Synchrosqueezing Transform	Original Articles		Subscription
174	224	181	55	2016	5	10	10.3414/ME15-01-0144	2015-10-28	2015-10-28	2016-04-25	2016-05-25	2018-01-08	2016-08-05	2016-08-05	30	10.2857	40.2857	A Survey of the Job Profiles of Biomedical Informatics Graduates	Original Articles		Subscription
175	226	182	55	2016	6	2	10.3414/ME16-05-0010	2016-11-02	2016-11-02	2016-11-03	2016-11-03	2018-01-08	2016-11-21	2016-11-21	0.142857	2.57143	2.71429	Exploring Possibilities for Transforming Established Subscription-based Scientific Journals into Open Access Journals	Original Articles		Subscription
176	227	183	55	2016	6	3	10.3414/ME16-01-0006	2016-01-11	2016-01-11	2016-03-12	2016-03-12	2018-01-08	2016-07-13	2016-07-13	8.71429	17.5714	26.2857	Interplay between Clinical Guidelines and Organizational Workflow Systems	Original Articles		Subscription
177	228	184	55	2016	6	4	10.3414/ME16-01-0005	2016-01-09	2016-01-09	2016-06-21	2016-06-21	2018-01-08	2016-09-02	2016-09-02	23.4286	10.4286	33.8571	Building Chronic Kidney Disease Clinical Practice Guidelines Using the openEHR Guideline Definition Language	Original Articles		Subscription
178	229	185	55	2016	6	5	10.3414/ME16-01-0003	2016-01-07	2016-01-07	2016-07-07	2016-07-07	2018-01-08	2016-10-26	2016-10-26	26	15.8571	41.8571	Development of a Standardized Rating Tool for Drug Alerts to Reduce Information Overload	Original Articles		Subscription
179	230	186	55	2016	6	6	10.3414/ME15-01-0072	2015-06-01	2015-06-01	2016-06-02	2016-03-02	2018-01-08	2016-06-20	2016-06-20	39.2857	15.7143	55	Expert Knowledge for Modeling Functional Health from Sensor Data	Original Articles		Subscription
180	231	187	55	2016	6	7	10.3414/ME15-05-0013	2015-12-06	2015-12-06	2016-06-07	2016-06-07	2018-01-08	2016-10-07	2016-10-07	26.2857	17.4286	43.7143	Challenges and Opportunities for Harmonizing Research Methodology: Raw Accelerometry	Original Articles		Subscription
181	232	188	55	2016	6	8	10.3414/ME15-01-0130	2015-09-29	2015-09-28	2016-04-28	2016-04-28	2018-01-08	2016-08-05	2016-08-05	30.4286	14.1429	44.5714	Automatic Identification of Physical Activity Intensity and Modality from the Fusion of Accelerometry and Heart Rate Data	Original Articles		Subscription
182	233	189	55	2016	6	9	10.3414/ME15-01-0140	2015-10-25	2015-10-25	2016-04-25	2016-04-25	2018-01-08	2016-09-14	2016-09-14	26.1429	20.2857	46.4286	Unconstrained Sleep Stage Estimation Based on Respiratory Dynamics and Body Movement	Original Articles		Subscription
183	234	190	55	2016	6	10	10.3414/ME16-01-0055	2016-04-29	2016-04-29	2016-08-28	2016-08-28	2018-01-08	2016-11-21	2016-11-21	17.2857	12.1429	29.4286	Ensemble Pruning for Glaucoma Detection in an Unbalanced Data Set	Original Articles		Subscription
184	235	191	56	2017	1	1	10.3414/ME16-01-0097	2016-08-14	2016-08-14	2016-11-15	2016-11-15	2018-01-22	2016-12-06	2016-12-06	13.2857	3	16.2857	FIN-TIERA: A Tool for Assessing Technology Induced Errors	Original Articles	Paper	Subscription
185	236	192	56	2017	1	2	10.3414/ME16-01-0019	2016-02-17	2016-02-17	2016-07-14	2016-07-14	2018-01-22	2016-10-26	2016-10-26	21.1429	14.8571	36	Graphical Presentation of Patient-Treatment Interaction Elucidated by Continuous Biomarkers	Original Articles	Paper	Subscription
186	237	193	56	2017	1	3	10.3414/ME15-01-0163	2015-12-15	2015-12-15	2016-07-30	2016-07-30	2018-01-22	2016-10-07	2016-10-07	32.5714	9.85714	42.4286	Comparing Graphical Formats for Feedback of Clinical Practice Data	Original Articles	Paper	Subscription
187	239	195	56	2017	1	5	10.3414/ME15-02-0006	2015-10-18	2015-10-18	2016-06-13	2016-06-13	2018-01-22	2016-10-26	2016-10-26	34.1429	19.2857	53.4286	Person-generated Data in Self-quantification	Focus Theme -Original Articles	Wearable Therapy	Subscription
188	240	196	56	2017	1	6	10.3414/ME15-02-0007	2015-10-19	2015-10-19	2016-04-27	2016-04-27	2018-01-22	2016-08-15	2018-08-15	27.2857	120	147.286	Refining the Concepts of Self-quantification Needed for Health Self-management	Focus Theme -Original Articles	Wearable Therapy	Subscription
189	241	197	56	2017	1	7	10.3414/ME15-02-0012	2015-11-02	2015-11-02	2016-08-01	2016-08-01	2018-01-22	2016-12-06	2016-12-06	39	18.1429	57.1429	Detecting Anxiety States when Caring for People with Dementia	Focus Theme -Original Articles	Wearable Therapy	Subscription
190	242	198	56	2017	1	8	10.3414/ME15-02-0010	2015-11-01	2015-11-01	2016-11-09	2016-11-09	2018-01-22	2016-12-06	2016-12-06	53.4286	3.85714	57.2857	Social-aware Event Handling within the FallRisk Project	Focus Theme -Original Articles	Wearable Therapy	Subscription
191	243	199	56	2017	1	9	10.3414/ME15-02-0008	2015-10-26	2015-10-26	2016-07-27	2016-07-27	2018-01-22	2016-10-26	2016-10-26	39.2857	13	52.2857	Unobtrusive and Continuous Monitoring of Alcohol-impaired Gait Using Smart Shoes	Focus Theme -Original Articles	Wearable Therapy	Subscription
192	245	200	56	2017	2	2	10.3414/ME16-02-0006	2016-03-06	2016-03-06	2016-10-26	2016-10-26	2018-01-25	2018-12-06	2016-12-06	33.4286	5.85714	39.2857	Eye Movement Analysis and Cognitive Assessment	Original Articles	Paper	Subscription
193	246	201	56	2017	2	3	10.3414/ME15-02-0013	2016-02-19	2016-02-19	2017-01-10	2017-01-10	2018-01-25	2017-02-28	2017-02-28	46.5714	7	53.5714	The MADE Reference Information Model for Interoperable Pervasive Telemedicine Systems	Original Articles	Paper	Subscription
194	247	202	56	2017	2	4	10.3414/ME16-02-0002	2016-03-04	2016-03-04	2016-08-19	2016-10-26	2018-01-25	2016-10-26	2016-10-26	33.7143	0	33.7143	Technology in Rehabilitation: Evaluating the Single Leg Squat Exercise with Wearable Inertial Measurement Units	Focus Theme -Original Articles	REHAB	Subscription
195	248	203	56	2017	2	5	10.3414/ME16-02-0013	2016-03-06	2016-03-06	2016-10-22	2016-10-22	2018-01-25	2016-12-06	2016-12-06	32.8571	6.42857	39.2857	Combined Vision and Wearable Sensors-based System for Movement Analysis in Rehabilitation	Focus Theme -Original Articles	REHAB	Subscription
196	249	204	56	2017	2	6	10.3414/ME16-02-0020	2016-03-09	2016-03-09	2016-01-21	2016-11-21	2018-01-25	2017-01-24	2017-01-24	36.7143	9.14286	45.8571	An Immersive Virtual Reality Platform to Enhance Walking Ability of Children with Acquired Brain Injuries	Focus Theme -Original Articles	REHAB	Subscription
197	250	205	56	2017	2	7	10.3414/ME16-02-0015	2016-03-06	2016-03-06	2016-02-24	2016-12-24	2018-01-25	2017-02-21	2017-02-21	41.8571	8.42857	50.2857	MaLT – Combined Motor and Language Therapy Tool for Brain Injury Patients Using Kinect	Focus Theme -Original Articles	REHAB	Subscription
198	251	206	56	2017	2	8	10.3414/ME16-02-0004	2016-03-05	2016-03-05	2017-02-07	2017-02-07	2018-01-25	2017-02-28	2017-07-28	48.4286	24.4286	72.8571	The Effect of Balance Training on Postural Control in Patients with Parkinson’s Disease Using a Virtual Rehabilitation System	Focus Theme -Original Articles	REHAB	Subscription
199	252	207	56	2017	2	9	10.3414/ME16-02-0017	2016-03-07	2016-03-07	30.02.2016	2016-11-30	2018-01-25	2017-02-21	2017-02-21	38.2857	11.8571	50.1429	Evaluation Results of an Ontology-based Design Model of Virtual Environments for Upper Limb Motor Rehabilitation of Stroke Patients	Focus Theme -Original Articles	REHAB	Subscription
200	253	208	56	2017	2	10	10.3414/ME16-02-0012	2016-03-08	2016-03-08	2016-01-01	2016-12-01	2018-01-25	2017-01-24	2017-01-24	38.2857	7.71429	46	Cognitive Training through mHealth for Individuals with Substance Use Disorder	Focus Theme -Original Articles	REHAB	Subscription
201	254	209	56	2017	2	11	10.3414/ME16-02-0014	2016-03-06	2016-03-06	2016-01-01	2016-12-01	2018-01-25	2017-01-24	2017-01-24	38.5714	7.71429	46.2857	Can 3D Gamified Simulations Be Valid Vocational Training Tools for Persons with Intellectual Disability?	Focus Theme -Original Articles	REHAB	Subscription
202	255	210	56	2017	2	12	10.3414/ME16-02-0011	2016-03-06	2016-03-06	2016-01-01	2016-12-01	2018-01-25	2017-01-24	2017-01-24	38.5714	7.71429	46.2857	Using Actigraphy and mHealth Systems for an Objective Analysis of Sleep Quality on Systemic Lupus Erythematosus Patients	Focus Theme -Original Articles	REHAB	Subscription
203	256	211	56	2017	3	1	10.3414/ME16-05-0012	2016-11-09	2016-11-09	2017-01-07	2017-01-07	2018-01-24	2017-02-28	2017-02-28	8.42857	7.42857	15.8571	Assessing the Coverage of E-Health Services in Sub-Saharan Africa	Original Articles	Paper	Subscription
204	257	212	56	2017	3	2	10.3414/ME16-01-0085	2016-07-13	2016-07-13	2017-01-19	2017-01-19	2018-01-24	2017-02-28	2017-02-28	27.1429	5.71429	32.8571	Relating Complexity and Error Rates of Ontology Concepts	Original Articles	Paper	Subscription
205	258	213	56	2017	3	3	10.3414/ME16-01-0116	2016-10-07	2016-10-07	2017-01-11	2017-01-11	2018-01-24	2017-03-31	2017-03-31	13.7143	11.2857	25	A Machine Learning-based Method for Question Type Classification in Biomedical Question Answering	Original Articles	Paper	Subscription
206	259	214	56	2017	3	4	10.3414/ME16-01-0083	2016-06-28	2016-06-28	2017-01-30	2017-01-30	2018-01-24	2017-04-28	2017-04-28	30.8571	12.5714	43.4286	Tool-supported Interactive Correction and Semantic Annotation of Narrative Clinical Reports	Original Articles	Paper	Subscription
207	260	215	56	2017	3	5	10.3414/ME16-01-0073	2016-06-15	2016-06-15	2017-01-10	2017-01-10	2018-01-24	2017-02-28	2017-02-28	29.8571	7	36.8571	Structuring Legacy Pathology Reports by openEHR Archetypes to Enable Semantic Querying	Original Articles	Paper	Subscription
208	261	216	56	2017	3	6	10.3414/ME16-01-0057	2016-05-02	2016-05-02	2017-01-10	2017-01-10	2018-01-24	2017-03-31	2017-03-31	36.1429	11.4286	47.5714	Integration of Hospital Information and Clinical Decision Support Systems to Enable the Reuse of Electronic Health Record Data	Original Articles	Paper	Subscription
209	262	217	56	2017	3	7	10.3414/ME16-01-0091	2016-08-09	2016-08-09	2017-01-09	2017-01-09	2018-01-24	2017-02-21	2017-02-21	21.8571	6.14286	28	Increasing the Efficiency on Producing Radiology Reports for Breast Cancer Diagnosis by Means of Structured Reports	Original Articles	Paper	Subscription
210	263	218	56	2017	3	8	10.3414/ME15-02-0016	2015-12-15	2015-12-15	2017-01-23	2017-01-23	2018-01-24	2017-03-31	2017-03-31	57.8571	9.57143	67.4286	Evaluation of Adjusted and Unadjusted Indirect Comparison Methods in Benefit Assessment	Original Articles	Paper	Subscription
211	264	219	56	2017	3	9	10.3414/ME16-01-0082	2016-06-28	2016-06-28	30.02.2016	2016-11-30	2018-01-24	2017-02-21	2017-02-21	22.1429	11.8571	34	Genetic Testing for Autism Spectrum Disorder is Lacking Evidence of Cost-effectiveness	Original Articles	Paper	Subscription
212	266	220	56	2017	4	2	10.3414/ME16-01-0126	2016-11-07	2016-11-07	2017-04-01	2017-04-01	2018-01-24	2017-04-28	2017-04-28	20.7143	3.85714	24.5714	Data Requirements for the Correct Identification of Medication Errors and Adverse Drug Events in Patients Presenting at an Emergency Department	Original Articles	Paper	Subscription
213	267	221	56	2017	4	3	10.3414/ME16-01-0142	2016-12-16	2016-12-16	2017-05-19	2017-05-19	2018-01-24	2017-07-19	2017-07-19	22	8.71429	30.7143	An Environment for Guidelinebased Decision Support Systems for Outpatients Monitoring	Original Articles	Paper	Subscription
214	268	222	56	2017	4	4	10.3414/ME16-01-0112	2016-09-30	2016-09-30	2017-02-15	2017-02-15	2018-01-24	2017-06-07	2017-06-07	19.7143	16	35.7143	A Multi-way Multi-task Learning Approach for Multinomial Logistic Regression	Original Articles	Paper	Subscription
215	269	223	56	2017	4	5	10.3414/ME16-01-0084	2016-07-21	2016-07-21	2017-03-03	2017-03-03	2018-01-24	2017-06-07	2017-06-07	32.1429	13.7143	45.8571	Can Statistical Machine Learning Algorithms Help for Classification of Obstructive Sleep Apnea Severity to Optimal Utilization of Polysomno graphy Resources?	Original Articles	Paper	Subscription
216	270	224	56	2017	4	6	10.3414/ME16-01-0067	2016-05-30	2016-05-30	2017-03-01	2017-03-01	2018-01-24	2017-04-28	2017-04-28	39.2857	8.28571	47.5714	Reconstruction of 12-lead ECG Using a Single-patch Device	Original Articles	Paper	Subscription
217	272	226	56	2017	4	8	10.3414/ME16-02-0027	2016-09-01	2016-09-01	2017-01-27	2017-01-27	2018-01-24	2017-03-31	2017-03-31	21.1429	9	30.1429	Mapping Acute Coronary Syndrome Registries to SNOMED CT	Focus Theme -Original Articles	Chronic Disease Registries	Subscription
218	273	227	56	2017	4	9	10.3414/ME16-02-0030	2016-09-01	2016-09-01	2017-01-27	2017-01-27	2018-01-24	2017-04-28	2017-04-28	21.1429	13	34.1429	Boosting Quality Registries with Clinical Decision Support Functionality	Focus Theme -Original Articles	Chronic Disease Registries	Subscription
219	274	228	56	2017	5	1	10.3414/ME16-01-0098	2016-08-15	2016-08-15	2017-03-03	2017-03-03	2018-01-24	2017-04-28	2017-04-28	28.5714	8	36.5714	A Randomized Trial Comparing Classical Participatory Design to VandAID, an Interactive CrowdSourcing Platform to Facilitate User-centered Design	Original Articles	Paper	Subscription
220	275	229	56	2017	5	2	10.3414/ME17-01-0045	2017-05-10	2017-05-10	2017-09-01	2017-09-01	2018-01-24	2017-10-12	2018-01-24	16.2857	20.7143	37	Development and Usability of a Smartphone Application for Tracking Antiretroviral Medication Refill Data for Human Immunodeficiency Virus	Original Articles	Paper	Subscription
221	276	230	56	2017	5	3	10.3414/ME16-01-0141	2016-12-14	2016-12-14	2017-04-11	2017-04-11	2018-01-24	2017-06-14	2017-06-14	16.8571	9.14286	26	Technology in Rehabilitation: Comparing Personalised and Global Classification Methodologies in Evaluating the Squat Exercise with Wearable IMUs	Original Articles	Paper	Subscription
222	277	231	56	2017	5	4	10.3414/ME17-01-0028	2017-03-13	2017-03-13	2017-07-07	2017-07-07	2018-01-24	2017-08-16	2017-08-16	16.5714	5.71429	22.2857	A Bag of Concepts Approach for Biomedical Document Classification Using Wikipedia Knowledge	Original Articles	Paper	Subscription
223	278	232	56	2017	5	5	10.3414/ME17-01-0024	2017-02-25	2017-02-25	2017-07-26	2017-07-26	2018-01-24	2017-08-16	2017-08-16	21.5714	3	24.5714	Prediction of Emergency Department Hospital Admission Based on Natural Language Processing and Neural Networks	Original Articles	Paper	Subscription
224	279	233	56	2017	5	6	10.3414/ME16-01-0135	2016-11-22	2016-11-22	2017-08-15	2017-08-15	2018-01-24	2017-10-12	2018-01-24	38	23.1429	61.1429	Mining Major Transitions of Chronic Conditions in Patients with Multiple Chronic Conditions	Original Articles	Paper	Subscription
225	280	234	56	2017	5	7	10.3414/ME17-01-0051	2017-05-17	2017-05-17	2017-08-28	2017-08-28	2018-01-24	2017-10-12	2018-01-24	14.7143	21.2857	36	The Charlson Comorbidity Index in Registry-based Research	Original Articles	Paper	Subscription
226	281	235	56	2017	5	8	10.3414/ME16-02-0029	2016-09-01	2016-09-01	2017-01-27	2017-10-12	2018-01-24	2017-10-12	2018-01-24	58	14.8571	72.8571	Addressing the Data Linking Challenges	Focus Theme -Original Articles	Chronic Disease Registries	Subscription
227	284	236	56	2017	6	3	10.3414/ME16-02-0033	2016-10-18	2016-10-18	2017-05-25	2017-05-25	2018-02-10	2017-07-19	2018-02-10	31.2857	37.2857	68.5714	Heart Rate Variability Biofeedback Stress Relief Program for Depression	Focus Theme -Original Articles		Subscription
229	286	238	56	2017	6	5	10.3414/ME16-02-0051	2016-11-28	2016-11-28	2017-08-16	2017-08-16	2018-02-10	2017-10-12	2018-02-10	37.2857	25.4286	62.7143	Are Nomothetic or Ideographic Approaches Superior in Predicting Daily Exercise Behaviors?	Focus Theme -Original Articles		Subscription
230	287	239	56	2017	6	6	10.3414/ME16-02-0041	2016-11-17	2016-11-17	2017-05-06	2017-05-06	2018-02-10	2017-07-19	2018-02-10	24.2857	40	64.2857	Use of an Activity Tracker to Test for a Possible Correlation of Resting Heart Rate with Life Events	Focus Theme -Personal Science Reports		Subscription
231	288	240	56	2017	6	7	10.3414/ME17-01-0036	2017-04-07	2017-04-07	2017-09-08	2017-09-08	2018-02-10	k.a.	2018-02-10	22	22.1429	44.1429	Tracking Human Gut Microbiome Changes Resulting from a Colonoscopy	Focus Theme -Personal Science Reports		Subscription
232	289	241	56	2017	6	8	10.3414/ME16-02-0035	2016-11-01	2016-11-01	2017-09-12	2017-09-12	2018-02-10	K.a.	2018-02-10	45	21.5714	66.5714	Results of a Long-term Computerized Self-quantification of Mental Performance, Sensorimotor Coordination and Emotional State	Focus Theme -Personal Science Reports		Subscription
233	290	242	56	2017	6	9	10.3414/ME17-01-0027	2017-03-16	2017-03-16	2017-09-26	2017-09-26	2018-02-10	k.a.	2018-02-10	27.7143	19.5714	47.2857	Maximum Entropy Approach in Dynamic Contrast-Enhanced Magnetic Resonance Imaging	Original Articles		Subscription
272	1	1	56	2017	S 01	1	10.3414/ME16-01-0125	2016-11-05	2016-11-05	2016-01-17	2016-11-17	2018-01-31	2017-01-25	2017-01-25	1.71429	9.85714	11.5714	Research Strategies for Biomedical and Health Informatics		Open Access	Open Access
273	2	2	56	2017	S 01	2	10.3414/ME16-01-0075	2016-06-17	2016-06-17	2017-01-25	2017-01-25	2018-01-31	2017-03-08	2017-03-08	31.7143	6	37.7143	The Impact of Information Culture on Patient Safety Outcomes		Open Access	Open Access
274	3	3	56	2017	S 01	3	10.3414/ME16-01-0124	2016-10-21	2016-10-21	2017-02-18	2017-02-18	2018-01-31	2017-03-08	2017-03-08	17.1429	2.57143	19.7143	On Teaching International Courses on Health Information Systems		Open Access	Open Access
275	4	4	56	2017	S 01	4	10.3414/ME16-01-0047	2016-04-19	2016-04-19	2016-05-12	2016-12-12	2018-01-31	2017-05-05	2017-05-05	33.8571	20.5714	54.4286	Utilizing Electronic Medical Records to Discover Changing Trends of Medical Behaviors Over Time		Open Access	Open Access
276	5	5	56	2017	S 01	5	10.3414/ME16-01-0123	2016-10-17	2016-10-17	2017-04-06	2017-04-06	2018-01-31	2017-04-29	2017-05-29	24.4286	7.57143	32	mosaicQA - A General Approach to Facilitate Basic Data Quality Assurance for Epidemiological Research		Open Access	Open Access
277	6	6	56	2017	S 01	6	10.3414/ME17-05-0002	2017-01-23	2017-01-23	2017-06-13	2017-06-13	2018-01-31	2017-08-07	2017-08-07	20.1429	7.85714	28	Quality Requirements for Electronic Health Record Systems		Open Access	Open Access
279	9	8	56	2017	S 01	8	10.3414/ME16-05-0001	2016-02-02	2016-02-02	30.02.2016	2016-05-30	2018-01-31	2017-02-01	2017-02-01	16.8571	35.2857	52.1429	Representation of People’s Decisions in Health Information Systems		Open Access	Open Access
280	11	9	56	2017	S 01	9	10.3414/ME16-02-0031	2016-09-15	2016-09-15	2017-04-19	2017-04-19	2018-01-31	2017-06-14	2017-06-14	30.8571	8	38.8571	Rapid Development of Specialty Population Registries and Quality Measures from Electronic Health Record Data		Open Access	Open Access
281	12	10	56	2017	S 01	10	10.3414/ME16-02-0047	2016-11-20	2016-11-20	2017-05-31	2017-05-31	2018-01-31	2017-07-05	2017-07-05	27.4286	5	32.4286	A Comparison of Discovered Regularities in Blood Glucose Readings across Two Data Collection Approaches Used with a Type 1 Diabetic Youth		Open Access	Open Access
282	13	11	56	2017	S 01	11	10.3414/ME16-02-0040	2016-11-17	2016-11-17	2017-08-08	2017-08-08	2018-01-31	2017-10-24	2017-10-24	37.7143	11	48.7143	Patient-driven N-of-1 in Parkinson’s Disease		Open Access	Open Access
283	14	12	56	2017	S 01	12	10.3414/ME17-05-0003	2017-02-23	2017-02-23	2017-05-25	2017-05-25	2018-01-31	2017-08-08	2017-08-08	13	10.7143	23.7143	mHealth Application Areas and Technology Combinations		Open Access	Open Access
234	291	243	57	2018	1/2	1	10.3414/ME17-05-0006	2017-06-29	2017-06-29	2018-02-09	2018-02-09	2018-04-05	k.a.	2018-04-05	32.1429	7.85714	40	A Systematic Review of Coding Systems Used in Pharmacoepidemiology and Database Research	Review Artikel		Subscription
235	292	244	57	2018	1/2	2	10.3414/ME17-01-0120	2017-11-02	2017-11-02	2017-12-20	2017-12-20	2018-04-05	k.a.	2018-04-05	6.85714	15.1429	22	Validating UMLS Semantic Type Assignments Using SNOMED CT Semantic Tags	Original Articles		Subscription
236	293	245	57	2018	1/2	3	10.3414/ME17-01-0109	2017-10-07	2017-10-07	2017-12-19	2017-12-19	2018-04-05	k.a.	2018-04-05	10.4286	15.2857	25.7143	SSDOnt: An Ontology for Representing Single-Subject Design Studies	Original Articles		Subscription
237	294	246	57	2018	1/2	1	10.3414/ME17-01-0039	2017-04-20	2017-04-20	2017-10-27	2017-10-27	2018-04-05	k.a.	2018-04-05	27.1429	22.8571	50	Identifying Associations between Somatic Mutations and Clinicopathologic Findings in Lung Cancer Pathology Reports	Original Articles		Subscription
238	295	247	57	2018	1/2	2	10.3412/ME17-01-0061	2017-06-19	2017-06-19	2017-10-26	2017-10-26	2018-04-05	k.a.	2018-04-05	18.4286	23	41.4286	An Image Processing and Genetic Algorithm-based Approach for the Detection of Melanoma in Patients	Original Articles		Subscription
239	296	248	57	2018	1/2	3	10.3414/ME17-01-0097	2017-09-17	2017-09-17	2017-12-19	2017-12-19	2018-04-05	k.a.	2018-04-05	13.2857	15.2857	28.5714	Application of Accelerated Time Models to Compare Performance of Two Comorbidity-adjusting Methods with APACHE II in Predicting Short-term Mortality Among the Critically Ill	Original Articles		Subscription
240	297	249	57	2018	3	1	10.3414/ME17-01-0058	2017-06-10	2017-06-10	2017-09-18	2017-09-18	2018-05-02	k.a.	2018-05-02	14.2857	32.2857	46.5714	The Average Hazard Ratio – A Good Effect Measure for Time-to-event Endpoints when the Proportional Hazard Assumption is Violated?	Original Articles		Subscription
241	298	250	57	2018	3	2	10.3414/ME17-01-0102	2017-10-28	2017-09-28	2017-11-28	2017-11-28	2018-05-02	k.a.	2018-05-02	8.71429	22.1429	30.8571	A Quadriparametric Model to Describe the Diversity of Waves Applied to Hormonal Data	Original Articles		Subscription
242	299	251	57	2018	3	3	10.3414/ME17-01-0021	2017-02-21	2017-02-21	2017-09-19	2017-09-19	2018-05-02	k.a.	2018-05-02	30	32.1429	62.1429	The Evaluation of Bivariate Mixed Models in Meta-analyses of Diagnostic Accuracy Studies with SAS, Stata and R	Original Articles		Subscription
243	301	252	57	2018	3	5	10.3414/ME17-01-0151	2017-12-18	2017-12-18	2018-01-25	2018-01-25	2018-05-02	k.a.	2018-05-02	5.42857	13.8571	19.2857	A Robust Method with High Time Resolution for Estimating the Cortico-Thalamo-Cortical Loop Strength and the Delay when Using a Scalp Electroencephalography Applied to the Wake-Sleep Transition	Focus Theme -Original Articles		Subscription
244	302	253	57	2018	3	6	10.3414/ME17-02-0002	2017-06-27	2017-06-27	2018-02-26	2018-02-26	2018-05-02	k.a.	2018-05-02	34.8571	9.28571	44.1429	Quantification of the Central Cardiovascular Network Applying the Normalized Short-time Partial Directed Coherence Approach in Healthy Subjects	Focus Theme -Original Articles		Subscription
245	303	254	57	2018	3	7	10.3414/ME17-02-0013	2017-08-08	2017-08-08	2018-01-15	2018-01-15	2018-05-02	k.a.	2018-05-02	22.8571	15.2857	38.1429	Analysis of Instantaneous Linear, Nonlinear and Complex Cardiovascular Dynamics from Videophotoplethysmography	Focus Theme -Original Articles		Subscription
246	304	255	57	2018	3	8	10.3414/ME17-02-0006	2017-07-20	2017-07-20	2017-12-20	2017-12-20	2018-05-02	k.a.	2018-05-02	21.8571	19	40.8571	Scattering Transform of Heart Rate Variability for the Prediction of Ischemic Stroke in Patients with Atrial Fibrillation	Focus Theme -Original Articles		Subscription
247	305	256	57	2018	3	9	10.3414/ME17-02-0005	2017-07-25	2017-07-25	2017-11-03	2017-11-03	2018-05-02	k.a.	2018-05-02	14.4286	25.7143	40.1429	Confounding Factors in ECG-based Detection of Sleep-disordered Breathing	Focus Theme -Original Articles		Subscription
248	306	257	57	2018	3	10	10.3414/ME18-02-0001	2018-01-19	2018-01-19	2018-02-11	2018-02-11	2018-05-02	k.a.	2018-05-02	3.28571	11.4286	14.7143	Application of Empirical Mode Decomposition to Mother and Infant Physical Activity	Focus Theme -Original Articles		Subscription
249	307	258	57	2018	4	1	10.3414/ME17-01-0110	2017-10-09	2017-10-09	2018-03-12	2018-03-12	2018-09-24	k.a.	2018-09-24	22	28	50	Development of an Open Metadata Schema for Clinical Pathway (openCP) in China	Original Articles		Subscription
250	308	259	57	2018	4	2	10.3414/ME17-01-0133	2017-11-30	2017-11-30	2018-02-27	2018-02-27	2018-09-24	k.a.	2018-09-24	12.7143	29.8571	42.5714	Quality of the ICD-11 Beta Draft from the German Perspective: Evaluation Based on the Alphabet of ICD-10-GM 2017	Original Articles		Subscription
251	309	260	57	2018	4	3	10.3414/ME18-01-0017	2018-02-14	2018-02-14	2018-06-08	2018-06-08	2018-09-24	k.a.	2018-09-24	16.2857	15.4286	31.7143	Is Multiclass Automatic Text De-Identification Worth the Effort?	Original Articles		Subscription
252	310	261	57	2018	4	4	10.3414/ME18-01-0014	2018-01-31	2018-01-31	2018-06-05	2018-06-05	2018-09-24	k.a.	2018-09-24	17.8571	15.8571	33.7143	Prediction of Sepsis and In-Hospital Mortality Using Electronic Health Records	Original Articles		Subscription
253	312	262	57	2018	4	6	10.3414/ME17-02-0011	2017-07-28	2017-07-28	2018-07-06	2018-07-06	2018-09-24	k.a.	2018-09-24	49	11.4286	60.4286	Learning to Detect Cognitive Impairment through Digital Games and Machine Learning Techniques	Focus Theme -Original Articles		Subscription
254	313	263	57	2018	4	7	10.3414/ME17-02-0012	2017-07-29	2017-07-29	2018-02-26	2018-02-26	2018-09-24	k.a.	2018-09-24	30.2857	30	60.2857	Creation of a Robust and Generalizable Machine Learning Classifier for Patient Ventilator Asynchrony	Focus Theme -Original Articles		Subscription
255	314	264	57	2018	4	8	10.3414/ME17-02-0003	2017-07-04	2017-07-04	2018-04-09	2018-04-09	2018-09-24	k.a.	2018-09-24	39.8571	24	63.8571	Considering Relationship of Proteins for Radiotherapy Prognosis of Bladder Cancer Cells in Small Data Set	Focus Theme -Original Articles		Subscription
256	315	265	57	2018	5/6	1	10.1055/s-0039-1681089	2018-01-03	2018-01-03	2018-06-02	2018-06-02	2019-03-15	k.a.	2019-03-15	21.4286	40.8571	62.2857	Prehospital Telemedical Emergency Management of Severely Injured Trauma Patients	Review Artikel		Subscription
257	316	266	57	2018	5/6	2	10.1055/s-0038-1675822	2018-04-18	2018-04-18	2018-07-24	2018-07-24	2019-03-15	k.a.	2019-03-15	13.8571	33.4286	47.2857	Self-Anamnesis with a Conversational User Interface: Concept and Usability Study	Original Articles		Subscription
258	317	267	57	2018	5/6	3	10.1055/s-0039-1681088	2018-05-08	2018-05-08	2018-10-11	2018-10-11	2019-03-15	k.a.	2019-03-15	22.2857	22.1429	44.4286	Leveraging Electronic Dental Record Data to Classify Patients Based on Their Smoking Intensity	Original Articles		Subscription
259	318	268	57	2018	5/6	4	10.1055/s-0039-1681087	2018-04-23	2018-04-23	2018-08-02	2018-08-02	2019-03-15	k.a.	2019-03-15	14.4286	32.1429	46.5714	Linking Electronic Health Record and Trauma Registry Data: Assessing the Value of Probabilistic Linkage	Original Articles		Subscription
260	320	269	57	2018	5/6	6	10.1055/s-0039-1681086	2017-12-05	2017-12-05	2018-05-26	2018-05-26	2019-03-15	k.a.	2019-03-15	24.5714	41.8571	66.4286	Analysis of Machine Learning Algorithms for Diagnosis of Diffuse Lung Diseases	Focus Theme -Original Articles	Computational intelligence	Subscription
261	321	270	57	2018	5/6	7	10.1055/s-0038-1673693	2017-11-04	2017-11-04	2018-08-26	2018-08-26	2019-03-15	k.a.	2019-03-15	42.1429	28.7143	70.8571	A Comparison of Some Nature-Inspired Optimization Metaheuristics Applied in Biomedical Image Registration	Focus Theme -Original Articles	Computational intelligence	Subscription
284	15	13	57	2018	S 01	1	10.3414/ME17-01-0071	2017-07-17	2017-07-17	2017-10-24	2017-10-24	2018-02-23	2017-10-24	2018-02-23	14.1429	17.4286	31.5714	Time-frequency Features for Impedance Cardiography Signals During Anesthesia Using Different Distribution Kernels		Open Access	Open Access
285	16	14	57	2018	S 01	2	10.3414/ME16-02-0044	2016-11-20	2016-11-20	2017-08-16	2017-08-16	2018-04-05	2017-08-16	2018-04-05	38.4286	33.1429	71.5714	Causal Analysis of Self-tracked Time Series Data Using a Counterfactual Framework for N-of-1 Trials*		Open Access	Open Access
286	17	15	57	2018	S 01	3	10.3414/ME17-02-0010	2017-07-28	2017-07-28	2018-02-10	2018-02-10	2018-05-25	k.a.	2018-08-25	28.1429	28	56.1429	Ad Hoc Information Extraction for Clinical Data Warehouses		Open Access	Open Access
287	18	16	57	2018	S 01	4	10.3414/ME17-01-0155	2017-12-29	2017-12-29	2018-03-15	2018-03-15	2018-06-20	k.a.	2018-06-20	10.8571	13.8571	24.7143	Technology Informatics Guiding Education Reform – TIGER		Open Access	Open Access
288	22	17	57	2018	S 01	8	10.3414/ME17-02-0022	2017-12-01	2017-12-01	2018-04-17	2018-04-17	2018-07-17	k.a.	2018-07-17	19.5714	13	32.5714	Data Integration for Future Medicine (DIFUTURE)		Open Access	Open Access
289	23	18	57	2018	S 01	9	10.3414/ME18-02-0002	2018-02-19	2018-02-19	2018-05-26	2018-05-26	2018-07-17	k.a.	2018-07-17	13.7143	7.42857	21.1429	HiGHmed – An Open Platform Approach to Enhance Care and Research across Institutional Boundaries		Open Access	Open Access
290	24	19	57	2018	S 01	10	10.3414/ME17-02-0025	2017-12-22	2017-12-22	2018-04-13	2018-04-13	2018-07-17	k.a.	2018-07-17	16	13.5714	29.5714	MIRACUM: Medical Informatics in Research and Care in University Medicine		Open Access	Open Access
291	25	20	57	2018	S 01	11	10.3414/ME18-02-0004	2018-03-05	2018-03-05	2018-05-07	2018-05-07	2018-07-17	k.a.	2018-07-17	9	10.1429	19.1429	Smart Medical Information Technology for Healthcare (SMITH)		Open Access	Open Access
292	26	21	57	2018	S 02	12	10.1055/s-0038-1675397	2018-04-10	2018-04-10	2018-07-31	2018-07-31	2018-11-19	2018-11-19	2018-11-19	16	15.8571	31.8571	Electronic Collection of Multilingual Patient-Reported Outcomes across Europe		Open Access	Open Access
293	27	22	57	2018	S 02	13	10.1055/s-0038-1676466	2018-06-27	2018-06-27	2018-10-27	2018-10-27	2019-01-03	2019-01-03	2019-01-03	17.4286	9.71429	27.1429	A Pharmacogenomics Clinical Decision Support Service Based on FHIR and CDS Hooks		Open Access	Open Access
262	326	271	58	2019	1	1	10.1055/s-0039-1692464	2018-06-11	2018-06-11	2019-05-03	2019-05-03	2019-07-05	k.a.	2019-07-05	46.5714	9	55.5714	Translating Research into Agile Development (TRIAD): Development of Electronic Health Record Tools for Primary Care Settings	Original Articles		Subscription
263	327	272	58	2019	1	2	10.1055/s-0039-1688757	2018-09-08	2018-09-08	2019-03-20	2019-03-20	2019-05-22	k.a.	2019-05-22	27.5714	9	36.5714	Assistive Conversational Agent for Health Coaching: A Validation Study	Original Articles		Subscription
264	328	273	58	2019	1	3	10.1055/s-0039-1692416	2018-10-10	2018-10-10	2019-04-15	2019-04-15	2019-07-05	k.a.	2019-07-05	26.7143	11.5714	38.2857	Eliciting and Exploiting Utility Coefficients in an Integrated Environment for Shared Decision-Making	Original Articles		Subscription
265	329	274	58	2019	1	4	10.1055/s-0039-1677692	2018-07-02	2018-07-02	2018-12-04	2018-12-04	2019-03-15	k.a.	2019-03-15	22.1429	14.4286	36.5714	Deep Learning versus Conventional Machine Learning for Detection of Healthcare-Associated Infections in French Clinical Narratives	Original Articles		Subscription
266	330	275	58	2019	1	5	10.1055/s-0039-1688758	2018-06-20	2016-06-20	2019-03-21	2019-03-21	2019-06-04	k.a.	2019-06-04	143.429	10.7143	154.143	Correlations between P53 Mutation Status and Texture Features of CT Images for Hepatocellular Carcinoma	Original Articles		Subscription
267	331	276	58	2019	1	6	10.1055/s-0039-1692463	2018-09-20	2018-09-20	2019-05-07	2019-05-07	2019-07-05	k.a.	2019-07-05	32.7143	8.42857	41.1429	Web-Based Bioinformatics Predictors: Recommendations to Assess Lysosomal Cholesterol Trafficking Diseases-Related Genes	Original Articles		Subscription
268	335	277	58	2019	2/3	2	10.1055/s-0039-1695006	2019-02-18	2019-02-18	2019-07-11	2019-07-11	2019-09-12	k.a.	2019-09-12	20.4286	9	29.4286	The Adoption of the Electronic Health Record by Physicians	Original Articles		Subscription
269	336	278	58	2019	2/3	3	10.1055/s-0039-1694990	2019-01-15	2019-01-15	2019-06-28	2019-06-28	2019-09-12	k.a.	2019-09-12	23.4286	10.8571	34.2857	Risk Adjusting Health Care Provider Collaboration Networks	Original Articles		Subscription
270	337	279	58	2019	2/3	4	10.1055/s-0039-1693731	2019-03-13	2019-03-13	2019-06-14	2019-06-14	2019-08-09	k.a.	2019-08-09	13.2857	8	21.2857	Hyper-G: An Artificial Intelligence Tool for Optimal Decision-Making and Management of Blood Glucose Levels in Surgery Patients	Original Articles		Subscription
271	339	281	58	2019	2/3	6	10.1055/s-0039-1694992	2019-01-03	2019-01-03	2019-06-03	2019-06-03	2019-09-12	k.a.	2019-09-12	21.5714	14.4286	36	Introducing Information Extraction to Radiology Information Systems to Improve the Efficiency on Reading Reports	Original Articles		Subscription
294	28	23	58	2019	S 01	1	10.1055/s-0039-1681107	2018-08-21	2018-08-21	2019-01-07	2019-01-07	2019-03-27	2019-03-27	2019-03-27	19.8571	11.2857	31.1429	Research Subjects and Research Trends in Medical Informatics		Open Access	Open Access
295	29	24	58	2019	S 01	2	10.1055/s-0039-1692465	2019-01-19	2019-01-19	2019-04-01	2019-04-01	2019-07-23	2019-07-23	2019-07-23	10.2857	16.1429	26.4286	Robotic Systems in Operating Theaters: New Forms of Team–Machine Interaction in Health Care		Open Access	Open Access
296	30	25	58	2019	S 02	3	10.1055/s-0039-1693732	2018-10-04	2018-10-04	2019-05-21	2019-05-21	2019-11-19	2019-11-19	2019-11-19	32.7143	26	58.7143	Overrating Classifier Performance in ROC Analysis in the Absence of a Test Set: Evidence from Simulation and Italian CARATkids Validation		Open Access	Open Access
297	31	26	58	2019	S 02	4	10.1055/s-0039-1695718	2019-01-07	2019-01-07	2019-07-05	2019-07-05	2019-09-09	2019-09-09	2019-09-09	25.5714	9.42857	35	The Differing Effect of Gender and Clinical Specialty on Physicians' Intention to Use Electronic Medical Record		Open Access	Open Access
298	32	27	58	2019	S 02	5	10.1055/s-0039-3399579	2018-11-19	2018-11-19	2019-08-15	2019-08-15	2019-12-18	2019-12-18	2019-12-18	38.4286	17.8571	56.2857	One Step Away from Technology but One Step Towards Domain Experts—MDRBridge: A Template-Based ISO 11179-Compliant Metadata Processing Pipeline		Open Access	Open Access
299	33	28	58	2019	S 02	6	10.1055/s-0039-1695717	2019-04-02	2019-04-02	2019-07-01	2019-07-01	2019-09-09	2019-09-09	2019-09-09	12.8571	10	22.8571	Clinical Decision-Support Systems for Detection of Systemic Inflammatory Response Syndrome, Sepsis, and Septic Shock in Critically Ill Patients: A Systematic Review		Open Access	Open Access
300	34	29	58	2019	2/3	7	10.1055/s-0039-1693685	2019-02-15	2019-02-15	2019-06-07	2019-06-07	2019-09-12	2019-09-12	2019-09-12	16	13.8571	29.8571	A Generic Method and Implementation to Evaluate and Improve Data Quality in Distributed Research Networks		Open Access	Open Access
